# Supplementary material for: Effect of Magnesium Substitution on Structural Features and Properties of Hydroxyapatite
Source: Materials (Basel). 2023 Aug 30;16(17):5945. doi: 10.3390/ma16175945 (PMC10488744; doi:10.3390/ma16175945)
Supplement: Supplementary file 1 [file materials-16-05945-s001.zip]

Archive with 1 entries (1 files):
- materials-2499782-supplementary.pdf
